# Supplementary material for: Tyk2 is a tumor suppressor in colorectal cancer
Source: Oncoimmunology. 2022 Sep 26;11(1):2127271. doi: 10.1080/2162402X.2022.2127271 (PMC9519006; doi:10.1080/2162402X.2022.2127271)
Supplement: Supplemental Material [file KONI_A_2127271_SM6198.zip]

Archive with 8 entries (8 files):
- Supplementary Figure 1.jpg
- Supplementary Figure 2.jpg
- Supplementary Figure 3.jpg
- Supplementary Figure 4.jpg
- Supplementary Figure 5.jpg
- Supplementary Figure 6.jpg
- Supplementary Figure Legends.docx
- Supplementary Tables.docx
